# Supplementary material for: Resilience, Perceived Stress from Adapted Medical Education Related to Depression among Medical Students during the COVID-19 Pandemic
Source: Healthcare (Basel). 2023 Jan 12;11(2):237. doi: 10.3390/healthcare11020237 (PMC9859097; doi:10.3390/healthcare11020237)
Supplement: Supplementary file 1 [file healthcare-11-00237-s001.zip]

Archive with 3 entries (3 files):
- Material S1.pdf
- Material S2.pdf
- Material S3.pdf
